# Supplementary material for: High Diversity of Glycosphingolipid Glycans of Colorectal Cancer Cell Lines Reflects the Cellular Differentiation Phenotype
Source: Mol Cell Proteomics. 2022 Apr 28;21(6):100239. doi: 10.1016/j.mcpro.2022.100239 (PMC9157004; doi:10.1016/j.mcpro.2022.100239)
Supplement: Supplementary Tables [file mmc2.xlsx]

## Sheet: TOC
Table of Content Supplementary Tables
Supplementary Table S-1:
	Characteristics, sources and cell culture conditions of cell lines used in this study, information about the cell lines was obtained from ATCC and referenced literature1,2. All cells were cultured with 10% FBS and 1% antibiotics (Streptomycin and Penicillin).
Supplementary Table S-2:
	Reaction system for exoglycosidase digestion.
Supplementary Table S-3:
	All observed GSL glycans per cell line. Retention times (min), peak areas, relative abundances with their corresponding standard deviation and relative standard deviation (CV) are provided as well as the calculations regarding monosaccharide average compositions for each technical (3 replicates).
	S-3.1	GSL glycans present in Colo320 cell line
	S-3.2	GSL glycans present in LS411N cell line
	S-3.3	GSL glycans present in SW1398 cell line
	S-3.4	GSL glycans present in HCT8 cell line
	S-3.5	GSL glycans present in C10 cell line
	S-3.6	GSL glycans present in HCT15 cell line
	S-3.7	GSL glycans present in SW620 cell line
	S-3.8	GSL glycans present in SW48 cell line
	S-3.9	GSL glycans present in SW480 cell line
	S-3.10	GSL glycans present in HCT116 cell line
	S-3.11	GSL glycans present in DLD-1 cell line
	S-3.12	GSL glycans present in RKO cell line
	S-3.13	GSL glycans present in SW837 cell line
	S-3.14	GSL glycans present in LOVO cell line
	S-3.15	GSL glycans present in Caco-2 cell line
	S-3.16	GSL glycans present in LS174T cell line
	S-3.17	GSL glycans present in WiDr cell line
	S-3.18	GSL glycans present in LS180 cell line
	S-3.19	GSL glycans present in HT29 cell line
	S-3.20	GSL glycans present in SW1463 cell line
	S-3.21	GSL glycans present in SW1116 cell line
	S-3.22	GSL glycans present in SW948 cell line
Supplementary Table S-4:
	GSL glycans structurally confirmed in CRC cell lines.
Supplementary Table S-5:
	Relative quantification (%) of each GSL glycan in each CRC cell line.
Supplementary Table S-6:
	Relative quantification (%) of the expression of glycosylation features of GSLs for each cell line and presented in Figure 2 and a clustered heatmap Supplementary Information, Figure S-3.
Supplementary Table S-7:
	Expression of specific glycans and glycan traits and their intersections in different CRC cell line classification (data for Supplementary Figure S-2).
Supplementary Table S-8:
	Relative quantification of the expression of glycosylation features of GSLs for each cell line and presented in a clustered heatmap Supplementary Information, Figure S-1.
Supplementary Table S-9:
	Correlation between glycosylation features and the expression of genes encoding relevant GTs and TFs is illustrated in a correlation matrix for CRC cell lines (Figure 3). Spearman correlation was performed with the significance cut-off p ≤ 0.05.
Supplementary Table S-10:
	Correlation between gene expression of glycosyltransferases related to biosynthesis of GSL glycans with gene expression of transcription factors (Supplementary Information, Figure S-4 illustrates the data in a correlation matrix). A spearman correlation was performed with a significance cut-off of p ≤ 0.05.
Supplementary Table S-11:
	Correlation between GSL and O-glycosylation features which is illustrated in a correlation matrix for CRC cell lines (Supplementary Information, Figure S-5). A spearman correlation method was performed with a significance cut-off of p ≤ 0.05.

## Sheet: S-1
Supplementary Table S-1. Characteristics, sources and cell culture conditions of cell lines used in this study, information about the cell lines was obtained from ATCC and referenced literature1,2. All cells were cultured with 10% FBS and 1% antibiotics (Streptomycin and Penicillin).
Cell line name	Growth medium	Provided by	Cell_type	Tissue_location	Tumour_type	Staging	Tumour_site	Grade	Differentiation	CMS1	Gene expression2	Culture_ properties	MSI/MSS$
C10	RPMI-1640	Department of Surgery (LUMC)	Colon epithelial	descending colon	Adenocarcinoma	2	Primary	grade II	mod-well	4		adherent	MSS
Caco-2	RPMI-1640	Department of Surgery (LUMC)	Colon epithelial	Colon	Carinoma	2	Primary	grade II	well	4	undiff	adherent	MSS
Colo320	RPMI-1640	Department of Surgery (LUMC)	Colon epithelial	Colon sigmoid	Adenocarcinoma	3	Primary		undifferentiated			loosely adherent	MSS
DLD-1	RPMI-1640	Department of Surgery (LUMC)	Colon epithelial	Colon sigmoid	Adenocarcinoma	3	Primary	grade III	mod-poorly		undiff	adherent	MSI
HCT116	RPMI-1640	Department of Surgery (LUMC)	Colon epithelial	Colon proximal	Carcinoma	4	Primary	grade IV	poorly	4	undiff	adherent	MSI
HCT15	RPMI-1640	Department of Surgery (LUMC)	Colon epithelial	Colon sigmoid	Adenocarcinoma	3	Primary				undiff		MSI
HCT8	RPMI-1640	Department of Surgery (LUMC)	Colon epithelial	Colon ileocecal	Adenocarcinoma	3				4		adherent	MSI
HT29	RPMI-1640	Department of Surgery (LUMC)	Colon epithelial	Colon	Adenocarcinoma	3	Primary	grade I	well	3	colon-like	adherent	MSS
LOVO	RPMI-1640	Department of Surgery (LUMC)	Colon epithelial	Colon	Adenocarcinoma	3	Lymph node metastasis	grade IV		1	undiff	adherent	MSI
LS174T	DMEM	Department of Molecullar Cell Biology and Immunology (Amsterdam UMC)	Colon epithelial	Colon	Adenocarcinoma	2	Primary	grade I	well	3	colon-like	adherent	MSI
LS180	RPMI-1640	Department of Cell and Chemical Biology(LUMC)	Colon epithelial	Colon	Adenocarcinoma	2	Primary	grade II	mod-well	3	colon-like	adherent	MSI
LS411N	RPMI-1640	Department of Surgery (LUMC)	Colon epithelial	Colon cecum	Cecal carcinoma	2	Primary	grade IV	poorly			adherent	MSI
RKO	RPMI-1640	Department of Cell and Chemical Biology (LUMC)	Colon epithelial	Colon	Carcinoma			grade IV	poorly		undiff	adherent	MSI
SW1116	RPMI-1640	Department of Surgery (LUMC)	Colon epithelial	Colon	Adenocarcinoma	1	Primary		well	2	colon-like	adherent	MSS
SW1398	DMEM	Department of Molecullar Cell Biology and Immunology (Amsterdam UMC)	Colon epithelial	Colon	Adenocarcinoma	NA	NA	NA	NA	NA	NA	NA	NA
SW1463	RPMI-1640	Department of Surgery (LUMC)	Colon epithelial	Rectum	Adenocarcinoma	3	Primary	grade II-III		2	colon-like	adherent	MSS
SW48	RPMI-1640	Department of Surgery (LUMC)	Colon epithelial	Transversum	Adenocarcinoma	3	Primary	grade IV	poorly		undiff	adherent	MSI
SW480	RPMI-1640	Department of Surgery (LUMC)	Colon epithelial	Colon	Adenocarcinoma	2	Primary	grade III-IV	moderately	4	undiff	adherent	MSS
SW620	RPMI-1640	Department of Surgery (LUMC)	Colon epithelial	Colon	Adenocarcinoma	3	Lymph node metastasis	grade IV	poorly	4	undiff	adherent	MSS
SW837	RPMI-1640	Department of Surgery (LUMC)	Colon epithelial	Colon	Adenocarcinoma			grade IV		4	undiff		MSS
SW948	DMEM	Department of Molecullar Cell Biology and Immunology (Amsterdam UMC)	Colon epithelial	Colon	Adenocarcinoma	3	Primary	grade III	moderately	3	colon-like	adherent	MSS
WiDr	RPMI-1640	Department of Surgery (LUMC)	Colon epithelial	Colon rectosigmoid	Adenocarcinoma		Primary			3	colon-like	adherent	MSS
1 Sveen A, Bruun J, Eide PW, Eilertsen IA, Ramirez L, Murumagi A, et al. Colorectal cancer consensus molecular subtypes translated to preclinical models uncover potentially targetable cancer cell dependencies. Clin Cancer Res. 2018;24:794–806.
2 Berg KCG, Eide PW, Eilertsen IA, Johannessen B, Bruun J, Danielsen SA, et al. Multi-omics of 34 colorectal cancer cell lines - a resource for biomedical studies. Mol Cancer. BioMed Central; 2017;16:116.
$ Microsatellite instable/ Microstatellite stable

## Sheet: S-2
Supplementary Table S-2. Reaction system for exoglycosidase digestion.
Sample	Control
Patu S (5 µL )	1 µL 10*glycobuffer1+ 1 µL 10*glycobuffer1+1 µL 10*BSA+5 µL sample +3 µL H2O
Mixed (5 µL)	2 µL10*glycobuffer1+ 2 µL 10*glycobuffer1+2 µL 10*BSA+5 µL sample +11 µL H2O
Sample	α1-3,4 Fucosidase
Patu S (5 µL )	1 µL enzyme+ 1 µL 10*glycobuffer1+1 µL 10*BSA+5 µL sample +3 µL H2O
Mixed (5 µL)	2 µL enzyme+ 2 µL 10*glycobuffer1+2 µL 10*BSA+5 µL sample +11 µL H2O
Sample	α1-2,4,6 Fucosidase O
Patu S (5 µL )	2 µL enzyme+ 1 µL 10*glycobuffer1x +5 µL sample + 4 µL H2O
Mixed (5 µL)	4 µL enzyme+ 2 µL 10*glycobuffer1x +5 µL sample +13 µL H2O
Sample	α2-3 Neuraminidase + α1-2,4,6 Fucosidase O
Patu S (5 µL )	1 µL enzyme(α2-3 Neuraminidase)+ 2 µL enzyme(α1-2,4,6 Fucosidase O )+ 1 µL Glycobuffer1 (10*)+5 µL sample+ 3 µL H2O
Mixed (5 µL)	2 µL enzyme(α2-3 Neuraminidase)+ 4 µL enzyme(α1-2,4,6 Fucosidase O )+ 2 µL Glycobuffer1 (10*)+5 µL sample+ 11 µL H2O
Sample	α2-3 Neuraminidase + α1-3,4 Fucosidase
Patu S (5 µL )	1 µL enzyme(α2-3 Neuraminidase)+ 1 µL enzyme(α1-3,4 Fucosidase)+1 µL Glycobuffer1 (10*)+ 1 µL 10*BSA+5 µL sample+ 2 µL H2O
Mixed (5 µL)	2 µL enzyme(α2-3 Neuraminidase)+ 2 µL enzyme(α1-3,4 Fucosidase)+2 µL Glycobuffer1 (10*)+ 2 µL 10*BSA+5 µL sample+ 9 µL H2O
Sample	α2-3 Neuraminidase
Patu S (5 µL )	1 µL enzyme+ 1 µL Glycobuffer1 (10*)+5 µL sample+ 4 µL H2O
Mixed (5 µL)	2 µL enzyme+ 2 µL Glycobuffer1 (10*)+5 µL sample+ 13 µL H2O

## Sheet: S-3.1 Colo320
Supplementary Table S-3.1 GSL glycans present in Colo320 cell line, retention times (min), peak areas, relative abundances with standard deviation and relative standard deviation (CV), and calculations of monosaccharide average compositions for each technical replicate.
			162.053	203.079	146.058	291.095	307.083	-1.00727
Composition		Family	H	N	F	S	G	H+	Reduced Reducing end mass	Theoretical	Technical replicate 1(Colo320 P10)										Technical replicate2 (Colo320 P10)										Technical replicate1(Colo320 P11)										Technical replicate2 (Colo320 P11)
										[M-H]1-	[M-H]1- obv	RT (min)	Peak area	Rel. peak area (%)	S/N	H	N	F	S	G	[M-H]1- obv	RT (min)	Peak area	Rel. peak area (%)	S/N	H	N	F	S	G	[M-H]1- obv	RT (min)	Peak area	Rel. peak area (%)	S/N	H	N	F	S	G	[M-H]1- obv	RT (min)	Peak area	Rel. peak area (%)	S/N	H	N	F	S
	H2S1	Ganglioside	2			1			20.0262	634.22	634.27	35.9	3962183424	21.4577	36.8	42.9154	0	0	21.4577	0	634.26	36	7893366784	23.3245	57	46.6491	0	0	23.3245	0	634.28	35.9	8889285632	19.9284	73.1	39.8568	0	0	19.9284	0	634.26	35.9	5452292608	21.3726	47.7	42.7451	0	0	21.3726
	H2N1S1	Ganglioside	2	1		1			20.0262	837.299	837.37	23.2	12715432960	68.862	100.8	137.724	68.862	0	68.862	0	837.37	23.2	23032598528	68.0603	186.3	136.121	68.0603	0	68.0603	0	837.36	23.2	27033554944	60.6051	170.2	121.21	60.6051	0	60.6051	0	837.39	23	16094577664	63.0895	134	126.179	63.0895	0	63.0895
	H2S2	Ganglioside	2			2			20.0262	925.315	925.33	28.9	915472064	4.95785	7	9.9157	0	0	9.9157	0	925.42	29	1628917888	4.81338	15	9.62675	0	0	9.62675	0	925.39	28.9	6772670464	15.1833	46.4	30.3666	0	0	30.3666	0	925.37	28.9	2857798912	11.2024	26.3	22.4047	0	0	22.4047
	H3N1S1(1)	Ganglioside	3	1		1			20.0262	999.352	999.35	24.7	872012992	4.72249	6.7	14.1675	4.72249	0	4.72249	0	999.44	24.9	1286599424	3.80184	11.9	11.4055	3.80184	0	3.80184	0	999.44	24.9	1910562304	4.28319	14.2	12.8496	4.28319	0	4.28319	0	999.4	24.7	1106026752	4.33554	9.4	13.0066	4.33554	0	4.33554
													18465101440	100		2.04722	0.735845	0	1.04958	0			33841482624	100		2.03802	0.718621	0	1.04813	0			44606073344	100		2.04283	0.648883	0	1.15183	0			25510695936	100		2.04336	0.674251	0	1.11202
[truncated: 29 more columns]

## Sheet: S-3.2 LS411N 
Supplementary Table S-3.2 GSL glycans present in LS411N cell line, retention times (min), peak areas, relative abundances with standard deviation and relative standard deviation (CV), and calculations of monosaccharide average compositions for each technical replicate.
			162.053	203.079	146.058	291.095	307.083	-1.00727
Composition		Family	H	N	F	S	G	H+	Reduced Reducing end mass	Theoretical	Technical replicate 1											Technical replicate 2											Average
										[M-H]1-	[M-H]1- obv.	[M-2H]2- obv.	RT (min)	Peak area	Rel. peak area (%)	S/N	H	N	F	S	G	[M-H]1- obv.	[M-2H]2- obv.	RT (min)	Peak area	Rel. peak area (%)	S/N	H	N	F	S	G	[M-H]1- obv	RT avg (min)	Peak area	Rel. peak area (%)	m/z error	ppm error	SD (%)	CV (%)
	H3	Globo-series	3						20.0262	505.177	505.12		26.8	865443776	0.623234	13.1	1.8697	0	0	0	0	505.21		27.8	646192576	0.513577	7.3	1.54073	0	0	0	0	505.165	27.3	755818176	0.568406	0.01233	24.4073	0.0775391	0.136415
	H2S1	Ganglioside	2			1			20.0262	634.22	634.26		38.4	9745074176	7.01774	94.4	14.0355	0	0	7.01774	0	634.26		38.6	8095909888	6.43442	80.7	12.8688	0	0	6.43442	0	634.26	38.5	8920492032	6.72608	-0.04007	-63.18	0.412472	0.0613242
	H3N1(2)	(Neo)lacto-series	3	1					20.0262	708.257	708.26		43.4	5360638976	3.86037	43.1	11.5811	3.86037	0	0	0	708.32		43.5	5470779904	4.34803	47.9	13.0441	4.34803	0	0	0	708.29	43.45	5415709440	4.1042	-0.03327	-46.9745	0.344831	0.0840191
	H2N1S1	Ganglioside	2	1		1			20.0262	837.299	837.38		25.3	1965170944	1.41518	27.2	2.83037	1.41518	0	1.41518	0	837.34		26.3	1743903104	1.38601	22.1	2.77202	1.38601	0	1.38601	0	837.36	25.8	1854537024	1.4006	-0.06067	-72.4592	0.0206291	0.0147288
	H3N1F1(2)	(Neo)lacto-series	3	1	1				20.0262	854.315	854.37		42.8	4204848384	3.02805	55.1	9.08414	3.02805	3.02805	0	0	854.37		42.8	4246267904	3.37482	59.9	10.1245	3.37482	3.37482	0	0	854.37	42.8	4225558144	3.20144	-0.05537	-64.8122	0.245208	0.0765932
	H2S2	Ganglioside	2			2			20.0262	925.315	925.35		32.1	554967936	0.39965	6.7	0.799301	0	0	0.799301	0	925.35		32.2	658135168	0.523069	8.6	1.04614	0	0	1.04614	0	925.35	32.15	606551552	0.46136	-0.03467	-37.4683	0.08727	0.189158
	H3N1S1(4)	(Neo)lacto-series	3	1		1			20.0262	999.352	999.38		43	32996731392	23.762	273.7	71.286	23.762	0	23.762	0	999.4		43.1	32498814976	25.8292	249.4	77.4877	25.8292	0	25.8292	0	999.39	43.05	32747773184	24.7956	-0.03787	-37.8946	1.46174	0.0589514
	H3N1S1(5)	(Neo)lacto-series	3	1		1			20.0262	999.352	999.37		47.4	8696816640	6.26286	92.7	18.7886	6.26286	0	6.26286	0	999.39		47.6	7847906304	6.23731	70.6	18.7119	6.23731	0	6.23731	0	999.38	47.5	8272361472	6.25009	-0.02787	-27.8881	0.0180635	0.00289012
	H3N1S1(6)	(Neo)lacto-series	3	1		1			20.0262	999.352	999.38		51.7	3537655040	2.54758	39.3	7.64274	2.54758	0	2.54758	0	999.4		51.8	3457299712	2.74777	28.2	8.24332	2.74777	0	2.74777	0	999.39	51.75	3497477376	2.64768	-0.03787	-37.8946	0.141558	0.0534649
	H4N1F1(1)	(Neo)lacto-series	4	1	1				20.0262	1016.37	1016.41		37.1	13684895744	9.85494	129.8	39.4197	9.85494	9.85494	0	0	1016.42		37.2	13152175104	10.453	136.9	41.812	10.453	10.453	0	0	1016.41	37.15	13418535424	10.154	-0.04757	-46.8039	0.422902	0.0416489
	H4N1F1(3)	(Neo)lacto-series	4	1	1				20.0262	1016.37	1016.41		38.2	12507830272	9.00729	113.9	36.0292	9.00729	9.00729	0	0	1016.42		38.3	9718137856	7.72372	99.1	30.8949	7.72372	7.72372	0	0	1016.41	38.25	11112984064	8.36551	-0.04757	-46.8039	0.90762	0.108495
	H4N2	(Neo)lacto-series	4	2					20.0262	1073.39	1073.45		56.7	9028098048	6.50143	85	26.0057	13.0029	0	0	0	1073.43		56.8	7636285440	6.06912	81.6	24.2765	12.1382	0	0	0	1073.44	56.75	8332191744	6.28527	-0.05107	-47.5783	0.305684	0.048635
	H3N1F1S1(1)	Ganglioside	3	1	1	1			20.0262	1145.41	1145.46		29.3	615701696	0.443387	8.4	1.33016	0.443387	0.443387	0.443387	0	1145.47		29.7	1065809664	0.847078	12.1	2.54123	0.847078	0.847078	0.847078	0	1145.47	29.5	840755680	0.645232	-0.05497	-47.9915	0.285453	0.442403
	H4N1F2(1)	(Neo)lacto-series	4	1	2				20.0262	1162.43	1162.49		33	1549024128	1.1155	14.6	4.46201	1.1155	2.231	0	0	1162.49		33.2	1431673088	1.13786	18.1	4.55143	1.13786	2.27571	0	0	1162.49	33.1	1490348608	1.12668	-0.06467	-55.6337	0.015807	0.0140297
	H4N2F1(5)	(Neo)lacto-series	4	2	1				20.0262	1219.45	1219.46		48	1770922112	1.2753	15.6	5.10119	2.5506	1.2753	0	0	1219.48		48.1	1483726592	1.17923	18.1	4.71691	2.35846	1.17923	0	0	1219.47	48.05	1627324352	1.22726	-0.02317	-19.0004	0.0679322	0.0553526
	H4N2F1(7)	(Neo)lacto-series	4	2	1				20.0262	1219.45	1219.51		57.3	1120932992	0.80722	14	3.22888	1.61444	0.80722	0	0	1219.49		57.4	1183296768	0.940454	10.7	3.76181	1.88091	0.940454	0	0	1219.5	57.35	1152114880	0.873837	-0.05317	-43.6017	0.0942104	0.107812
	H4N2S1(1)	(Neo)lacto-series	4	2		1			20.0262	1364.48	1364.58	681.79	53.3	18011696640	12.9708	144.8	51.8832	25.9416	0	12.9708	0	1364.55		53.4	15026289408	11.9425	113.1	47.77	23.885	0	11.9425	0	1364.57	53.35	16518993024	12.4567	-0.08067	-59.1212	0.727117	0.0583717
	H4N2S1(2)	(Neo)lacto-series	4	2		1			20.0262	1364.48	1364.6	681.8	63.2	1816014976	1.30777	18.4	5.23108	2.61554	0	1.30777	0	1364.57		63.4	1614163840	1.2829	11.4	5.13158	2.56579	0	1.2829	0	1364.59	63.3	1715089408	1.29533	-0.10067	-73.7788	0.0175895	0.0135792
	H5N2F1(2)	(Neo)lacto-series	5	2	1				20.0262	1381.5	1381.53		48	6897296384	4.96697	99.1	24.8348	9.93393	4.96697	0	0	1381.55		48.1	5424821760	4.31151	78.4	21.5575	8.62302	4.31151	0	0	1381.54	48.05	6161059072	4.63924	-0.04037	-29.2219	0.463479	0.0999041
	H5N3S1(1)	(Neo)lacto-series	5	3		1			20.0262	1729.62	1729.7	864.35	56.2	2120925568	1.52735	21.2	7.63674	4.58204	0	1.52735	0	1729.74	864.37	56.4	2098795392	1.66807	25.4	8.34034	5.00421	0	1.66807	0	1729.72	56.3	2109860480	1.59771	-0.10347	-59.8225	0.099505	0.0622798
	H5N3S1(2)	(Neo)lacto-series	5	3		1			20.0262	1729.62	1729.76	864.38	61.9	1812681984	1.30537	19.1	6.52685	3.91611	0	1.30537	0	1729.66	864.33	62	1321521408	1.05031	17	5.25156	3.15093	0	1.05031	0	1729.71	61.95	1567101696	1.17784	-0.09347	-54.0409	0.180355	0.153123
														138863367808	100		3.49607	1.25454	0.316142	0.593594	0				125821905856	100		3.46445	1.23691	0.311055	0.604717	0				100

## Sheet: S-3.3 SW1398
Supplementary Table S-3.3 GSL glycans present in SW1398 cell line, retention times (min), peak areas, relative abundances with standard deviation and relative standard deviation (CV), and calculations of monosaccharide average compositions for each technical replicate.
			162.053	203.079	146.058	291.095	307.083	-1.00727
Composition		Family	H	N	F	S	G	H+	Reduced Reducing end mass	Theoretical	Technical replicate 1											Technical replicate 2											Average
										[M-H]1-	[M-H]1- obv.	[M-2H]2- obv.	RT (min)	Peak area	Rel. peak area (%)	S/N	H	N	F	S	G	[M-H]1- obv.	[M-2H]2- obv.	RT (min)	Peak area	Rel. peak area (%)	S/N	H	N	F	S	G	[M-H]1- obv	RT avg (min)	Peak area	Rel. peak area (%)	m/z error	ppm error	SD (%)	CV (%)
	H3	Globo-series	3						20.0262	505.177	505.2		27.2	1811098880	1.92037	16.4	5.76112	0	0	0	0	505.22		27.3	2120722560	2.09922	15.5	6.29767	0	0	0	0	505.21	27.25	1965910720	2.0098	-0.03267	-64.6704	0.126466	0.0629247
	H2S1	Ganglioside	2			1			20.0262	634.22	634.26		38.4	14412595200	15.2822	157.9	30.5644	0	0	15.2822	0	634.26		38.5	16305668096	16.1404	180.5	32.2808	0	0	16.1404	0	634.26	38.45	15359131648	15.7113	-0.04007	-63.18	0.60682	0.0386231
	H3N1(2)	(Neo)lacto-series	3	1					20.0262	708.257	708.33		42.8	6377782272	6.7626	55.9	20.2878	6.7626	0	0	0	708.31		42.8	5241281024	5.18815	40.1	15.5645	5.18815	0	0	0	708.32	42.8	5809531648	5.97537	-0.06327	-89.332	1.1133	0.186315
	H2N1S1	Ganglioside	2	1		1			20.0262	837.299	837.36		26.1	8350769664	8.85463	107	17.7093	8.85463	0	8.85463	0	837.37		26	8124073472	8.04172	100.6	16.0834	8.04172	0	8.04172	0	837.365	26.05	8237421568	8.44817	-0.06567	-78.4307	0.574813	0.0680399
	H3N1F1(1)	(Neo)lacto-series	3	1	1				20.0262	854.315	854.4		35.5	2112696576	2.24017	28.3	6.72051	2.24017	2.24017	0	0	854.37		35.7	2064419968	2.04349	33.5	6.13048	2.04349	2.04349	0	0	854.385	35.6	2088558272	2.14183	-0.07037	-82.3701	0.139072	0.0649312
	H4N1(2)	(Neo)lacto-series	4	1					20.0262	870.31	870.34		49	455744288	0.483242	7.5	1.93297	0.483242	0	0	0	870.4		49.1	487244384	0.482305	6.5	1.92922	0.482305	0	0	0	870.37	49.05	471494336	0.482774	-0.06047	-69.481	0.000662738	0.00137277
	H3N2(1)	(Neo)lacto-series	3	2					20.0262	911.336	911.43		41.3	857918976	0.909683	9.4	2.72905	1.81937	0	0	0	911.38		41.5	919874688	0.91055	9.4	2.73165	1.8211	0	0	0	911.405	41.4	888896832	0.910116	-0.06887	-75.5704	0.000612959	0.000673495
	H2S2	Ganglioside	2			2			20.0262	925.315	925.38		32.3	725768128	0.769559	7.3	1.53912	0	0	1.53912	0	925.34		32.5	883147200	0.874195	8.2	1.74839	0	0	1.74839	0	925.36	32.4	804457664	0.821877	-0.04467	-48.2754	0.0739889	0.0900243
	H3N1S1(1)	Ganglioside	3	1		1			20.0262	999.352	999.41		27.2	7852789760	8.3266	62.6	24.9798	8.3266	0	8.3266	0	999.39		27.2	8341272064	8.25672	73.1	24.7701	8.25672	0	8.25672	0	999.4	27.2	8097030912	8.29166	-0.04787	-47.901	0.0494164	0.00595978
	H3N1S1(3)	(Neo)lacto-series	3	1		1			20.0262	999.352	999.4		42.9	6774774784	7.18354	71.6	21.5506	7.18354	0	7.18354	0	999.38		43	6988820992	6.91798	78.6	20.7539	6.91798	0	6.91798	0	999.39	42.95	6881797888	7.05076	-0.03787	-37.8946	0.187785	0.0266333
	H3N1S1(4)	(Neo)lacto-series	3	1		1			20.0262	999.352	999.4		43.6	6885270528	7.30071	57.9	21.9021	7.30071	0	7.30071	0	999.4		43.7	8327830016	8.24341	85	24.7302	8.24341	0	8.24341	0	999.4	43.65	7606550272	7.77206	-0.04787	-47.901	0.666593	0.0857679
	H3N1S1(5)	(Neo)lacto-series	3	1		1			20.0262	999.352	999.4		47.4	1471823616	1.56063	13.4	4.68189	1.56063	0	1.56063	0	999.38		47.5	1640516224	1.62389	18.5	4.87166	1.62389	0	1.62389	0	999.39	47.45	1556169920	1.59226	-0.03787	-37.8946	0.0447299	0.0280921
	H3N2F1(1)	(Neo)lacto-series	3	2	1				20.0262	1057.39	1057.46		36	15033424896	15.9405	145.1	47.8215	31.881	15.9405	0	0	1057.45		36.2	16031857664	15.8693	144.2	47.608	31.7387	15.8693	0	0	1057.45	36.1	15532641280	15.9049	-0.06097	-57.6606	0.0503113	0.00316326
	H4N2	(Neo)lacto-series	4	2					20.0262	1073.39	1073.44		56.2	1353429248	1.43509	11.8	5.74036	2.87018	0	0	0	1073.46		56.3	1440889728	1.42628	14.1	5.70513	2.85257	0	0	0	1073.45	56.25	1397159488	1.43069	-0.06107	-56.8946	0.00622778	0.004353
	H3N1F1S1(2)	(Neo)lacto-series	3	1	1	1			20.0262	1145.41	1145.46		39.3	1252056960	1.3276	15	3.98281	1.3276	1.3276	1.3276	0	1145.46		39.3	931608000	0.922164	11.6	2.76649	0.922164	0.922164	0.922164	0	1145.46	39.3	1091832480	1.12488	-0.04997	-43.6263	0.286688	0.25486
	H3N2F2(2)	(Neo)lacto-series	3	2	2				20.0262	1203.45	1203.47		36.1	1567244800	1.66181	17.1	4.98542	3.32361	3.32361	0	0	1203.5		36.3	2271252480	2.24823	27.9	6.74469	4.49646	4.49646	0	0	1203.49	36.2	1919248640	1.95502	-0.03307	-27.4793	0.414663	0.212102
	H3N1S2(2)	Ganglioside	3	1		2			20.0262	1290.45	1290.48	644.74	28.5	6100506112	6.46859	64.8	19.4058	6.46859	0	12.9372	0	1290.48	644.74	28.5	6429228544	6.36406	59.6	19.0922	6.36406	0	12.7281	0	1290.48	28.5	6264867328	6.41632	-0.03247	-25.1618	0.0739179	0.0115203
	H3N1S2(3)	(Neo)lacto-series	3	1		2			20.0262	1290.45	1290.5		47.8	5000720896	5.30245	49.4	15.9073	5.30245	0	10.6049	0	1290.48		47.9	5886030848	5.82636	50.9	17.4791	5.82636	0	11.6527	0	1290.49	47.85	5443375872	5.56441	-0.04247	-32.9111	0.370464	0.0665775
	H4N2S1(1)	(Neo)lacto-series	4	2		1			20.0262	1364.48	1364.49		48.1	1557199616	1.65116	26.7	6.60462	3.30231	0	1.65116	0	1364.54		48.2	1520000896	1.50459	19.6	6.01837	3.00919	0	1.50459	0	1364.51	48.15	1538600256	1.57787	-0.03067	-22.4774	0.103636	0.0656808
	H4N3F1	(Neo)lacto-series	4	3	1				20.0262	1422.53	1422.59		45.6	1992007936	2.1122	20.3	8.4488	6.3366	2.1122	0	0	1422.58		45.8	2125699328	2.10415	21.6	8.4166	6.31245	2.10415	0	0	1422.59	45.7	2058853632	2.10818	-0.05877	-41.3138	0.00569095	0.00269947
	H5N3(1)	(Neo)lacto-series	5	3					20.0262	1438.52	1438.62	718.81	59.3	1908097920	2.02323	14.3	10.1161	6.06968	0	0	0	1438.66	718.83	59.6	1946094848	1.92637	21	9.63184	5.7791	0	0	0	1438.64	59.45	1927096384	1.9748	-0.11887	-82.6335	0.0684898	0.0346819
	H5N3S1(1)	(Neo)lacto-series	5	3		1			20.0262	1729.62	1729.76	864.38	56	455937824	0.483448	6.3	2.41724	1.45034	0	0.483448	0	1729.7	864.35	56.2	996550272	0.986448	9	4.93224	2.95934	0	0.986448	0	1729.73	56.1	726244048	0.734948	-0.11347	-65.6041	0.355675	0.483946
														94309658880	100		2.85789	1.12864	0.249441	0.770517	0				101024083296	100		2.86287	1.12879	0.254356	0.787665	0				100

## Sheet: S-3.4 HCT8 
Supplementary Table S-3.4 GSL glycans present in HCT8 cell line, retention times (min), peak areas, relative abundances with standard deviation and relative standard deviation (CV), and calculations of monosaccharide average compositions for each technical replicate.
			162.053	203.079	146.058	291.095	307.083	-1.00727
Composition		Family	H	N	F	S	G	H+	Reduced Reducing end mass	Theoretical	Technical replicate1 (HCT8 PX+18)											Technical replicate2 (HCT8 PX+18)											Technical replicate1 (HCT8 PX+19)											Technical replicate2 (HCT8 PX+19)
										[M-H]1-	[M-H]1- obv.	[M-2H]2- obv.	RT (min)	Peak area	Rel. peak area (%)	S/N	H	N	F	S	G	[M-H]1- obv.	[M-2H]2- obv.	RT (min)	Peak area	Rel. peak area (%)	S/N	H	N	F	S	G	[M-H]1- obv.	[M-2H]2- obv.	RT (min)	Peak area	Rel. peak area (%)	S/N	H	N	F	S	G	[M-H]1- obv.	[M-2H]2- obv.	RT (min)	Peak area	Rel. peak area (%)	S/N
	H2S1	Ganglioside	2			1			20.0262	634.22	634.27		38.7	10590399488	33.2524	133.1	66.5049	0	0	33.2524	0	634.26		38.9	14036480000	36.9545	175.1	73.9091	0	0	36.9545	0	634.27		38.8	46939635712	46.2265	414.9	92.4529	0	0	46.2265	0	634.26		38.8	20409399296	42.0518	224.6
	H2G1	Ganglioside	2				1		20.0262	650.208	650.29		37.8	321318656	1.0089	7.9	2.0178	0	0	0	1.0089	650.27		38	451936832	1.18984	10.9	2.37967	0	0	0	1.18984	650.28		37.9	919485632	0.905516	21.8	1.81103	0	0	0	0.905516	650.21		38	553523712	1.14049	12.4
	H3N1(1)	Globo-series	3	1					20.0262	708.257	708.29		30.6	2506124544	7.8689	31.8	23.6067	7.8689	0	0	0	708.29		30.8	3113451520	8.19694	30.8	24.5908	8.19694	0	0	0	708.29		30.8	10803511296	10.6394	106.3	31.9181	10.6394	0	0	0	708.31		30.8	4770758656	9.82974	46.4
	H3N1(2)	(Neo)lacto-series	3	1					20.0262	708.257	708.29		42.9	793740608	2.49224	10.4	7.47672	2.49224	0	0	0	708.3		43.1	1096225280	2.88609	9.3	8.65826	2.88609	0	0	0	708.31		43	3513304832	3.45993	36.2	10.3798	3.45993	0	0	0	708.3		43	1615048448	3.32767	15.7
	H2N1S1	Ganglioside	2	1		1			20.0262	837.299	837.37		26.4	1217533696	3.82289	19.2	7.64579	3.82289	0	3.82289	0	837.34		26.7	1175012608	3.09351	16.7	6.18703	3.09351	0	3.09351	0	837.35		26.7	3292105984	3.24209	48.1	6.48418	3.24209	0	3.24209	0	837.36		26.7	2048911232	4.2216	32.2
	H3N1F1(3)	(Neo)lacto-series	3	1	1				20.0262	854.315	854.38		47.1	1982527360	6.22487	24.4	18.6746	6.22487	6.22487	0	0	854.36		47.3	1640880512	4.32003	20.7	12.9601	4.32003	4.32003	0	0	854.39		47.2	6028656640	5.93706	76	17.8112	5.93706	5.93706	0	0	854.38		47.2	2660511744	5.48175	36.4
	H3N1S1(1)	Ganglioside	3	1		1			20.0262	999.352	999.36		27.4	754154176	2.36794	7	7.10383	2.36794	0	2.36794	0	999.38		27.7	950602560	2.5027	10.8	7.5081	2.5027	0	2.5027	0	999.37		27.7	2503749888	2.46571	28	7.39713	2.46571	0	2.46571	0	999.39		27.7	1473455872	3.03593	19.1
	H3N1S1(6)	(Neo)lacto-series	3	1		1			20.0262	999.352	999.33		51.8	4091789824	12.8477	44.1	38.543	12.8477	0	12.8477	0	999.37		51.9	5545356800	14.5995	60.4	43.7986	14.5995	0	14.5995	0	999.39		51.9	9296952320	9.1557	90.4	27.4671	9.1557	0	9.1557	0	999.36		51.9	5026849792	10.3574	58.2
	H4N2	(Neo)lacto-series	4	2					20.0262	1073.39	1073.4		56	1482355840	4.6544	13.1	18.6176	9.3088	0	0	0	1073.43		56.1	1711623936	4.50628	16.2	18.0251	9.01255	0	0	0	1073.42		56.1	3342676480	3.29189	34.9	13.1676	6.58378	0	0	0	1073.43		56.1	1630471936	3.35945	20.5
	H4N2F1(7)	(Neo)lacto-series	4	2	1				20.0262	1219.45	1219.48		56.6	3676255744	11.543	39.2	46.1718	23.0859	11.543	0	0	1219.51		56.7	3594328064	9.46297	39.1	37.8519	18.9259	9.46297	0	0	1219.48		56.6	5612765696	5.52749	54.1	22.11	11.055	5.52749	0	0	1219.49		56.7	3886656512	8.00812	43.2
	H3N1S2(2)	Ganglioside	3	1		2			20.0262	1290.45	1290.49		28.9	1169664896	3.67259	11.9	11.0178	3.67259	0	7.34518	0	1290.49		29.1	1384067840	3.6439	15.5	10.9317	3.6439	0	7.28781	0	1290.5		29	3407832320	3.35606	35.1	10.0682	3.35606	0	6.71211	0	1290.5		29.1	1267101056	2.61075	13.5
	H4N2S1(2)	(Neo)lacto-series	4	2		1			20.0262	1364.48	1364.53		63.5	803252416	2.52211	14	10.0884	5.04421	0	2.52211	0	1364.53		63.5	1092978816	2.87754	14.2	11.5102	5.75508	0	2.87754	0	1364.51		63.5	1747047808	1.7205	21.6	6.88202	3.44101	0	1.7205	0	1364.5		63.6	811270528	1.67155	10.7
	H4N2F2(3)	(Neo)lacto-series	4	2	2				20.0262	1365.5	1365.51		47.1	1170276960	3.67451	19.5	14.6981	7.34903	7.34903	0	0	1365.53		47.3	1338516992	3.52398	17.3	14.0959	7.04796	7.04796	0	0	1365.57		47.3	2476194560	2.43857	24.2	9.75429	4.87715	4.87715	0	0	1365.56		47.3	1662767360	3.42599	23.6
	H5N3F2(3)	(Neo)lacto-series	5	3	2				20.0262	1730.64	1730.74	864.87	66.7	1289086464	4.04756	14.5	20.2378	12.1427	8.09512	0	0	1730.74	864.87	66.8	851639360	2.24215	11.9	11.2108	6.72646	4.48431	0	0	1730.74	864.87	66.6	1658849792	1.63365	21.9	8.16823	4.90094	3.26729	0	0	1730.7	864.85	66.8	717222208	1.47777	9.8
														31848480672	100		2.92405	0.962278	0.33212	0.621583	0.010089				37983101120	100		2.83617	0.867107	0.253153	0.673156	0.0118984				101542768960	100		2.65872	0.691138	0.19609	0.695226	0.00905516				48533948352	100
[truncated: 13 more columns]

## Sheet: S-3.5 C10
Supplementary Table S-3.5 GSL glycans present in C10 cell line, retention times (min), peak areas, relative abundances with standard deviation and relative standard deviation (CV), and calculations of monosaccharide average compositions for each technical replicate.
			162.053	203.079	146.058	291.095	307.083	-1.00727
Composition		Family	H	N	F	S	G	H+	Reduced Reducing end mass	Theoretical	Technical replicate 1											Technical replicate 2											Average
										[M-H]1-	[M-H]1- obv.	[M-2H]2- obv.	RT (min)	Peak area	Rel. peak area (%)	S/N	H	N	F	S	G	[M-H]1- obv.	[M-2H]2- obv.	RT (min)	Peak area	Rel. peak area (%)	S/N	H	N	F	S	G	[M-H]1- obv	RT avg (min)	Peak area	Rel. peak area (%)	m/z error	ppm error	SD (%)	CV (%)
	H2S1	Ganglioside	2			1			20.0262	634.22	634.28		37.5	117686484992	72.1102	844.7	144.22	0	0	72.1102	0	634.27		37.7	161804894208	68.8716	689.7	137.743	0	0	68.8716	0	634.275	37.6	139745689600	70.4909	-0.05507	-86.8311	2.29	0.0324865
	H2G1	Ganglioside	2				1		20.0262	650.208	650.24		36.7	364212448	0.223164	7.6	0.446329	0	0	0	0.223164	650.29		36.9	1029599744	0.438245	21.6	0.87649	0	0	0	0.438245	650.265	36.8	696906096	0.330705	-0.05737	-88.2334	0.152085	0.459882
	H3N1(1)	Globo-series	3	1					20.0262	708.257	708.34		30.3	731850688	0.448428	9.9	1.34528	0.448428	0	0	0	708.33		30.7	1111136128	0.472951	15.3	1.41885	0.472951	0	0	0	708.335	30.5	921493408	0.460689	-0.07827	-110.511	0.0173404	0.0376402
	H2N1S1	Ganglioside	2	1		1			20.0262	837.299	837.39		25.1	1177793152	0.721671	18	1.44334	0.721671	0	0.721671	0	837.38		25.7	1929361920	0.821226	23.6	1.64245	0.821226	0	0.821226	0	837.385	25.4	1553577536	0.771448	-0.08567	-102.317	0.0703959	0.0912517
	H3N1F1(1)	(Neo)lacto-series	3	1	1				20.0262	854.315	854.34		35.6	1165773568	0.714306	15.6	2.14292	0.714306	0.714306	0	0	854.35		35.9	1585007744	0.674653	19.7	2.02396	0.674653	0.674653	0	0	854.345	35.75	1375390656	0.694479	-0.03037	-35.549	0.0280392	0.0403744
	H4N1(1)	Globo-series	4	1					20.0262	870.31	870.37		32.3	1036577536	0.635143	18.7	2.54057	0.635143	0	0	0	870.37		32.6	2086392960	0.888065	30	3.55226	0.888065	0	0	0	870.37	32.45	1561485248	0.761604	-0.06047	-69.481	0.178843	0.234824
	H2S2	Ganglioside	2			2			20.0262	925.315	925.39		31.1	11057568768	6.77532	101.8	13.5506	0	0	13.5506	0	925.39		31.4	17937559552	7.63505	153.6	15.2701	0	0	15.2701	0	925.39	31.25	14497564160	7.20519	-0.07467	-80.6968	0.607925	0.0843733
	H3N1S1(1)	Ganglioside	3	1		1			20.0262	999.352	999.4		26.3	2583344896	1.5829	28.4	4.74869	1.5829	0	1.5829	0	999.39		26.8	4245248768	1.80697	46.7	5.42092	1.80697	0	1.80697	0	999.395	26.55	3414296832	1.69494	-0.04287	-42.8978	0.158447	0.0934826
	H3N1S1(5)	(Neo)lacto-series	3	1		1			20.0262	999.352	999.37		46.9	1193766784	0.731458	12.2	2.19437	0.731458	0	0.731458	0	999.4		47	1832428800	0.779966	16.3	2.3399	0.779966	0	0.779966	0	999.385	46.95	1513097792	0.755712	-0.03287	-32.8913	0.0343004	0.0453882
	H3N1S1(6)	(Neo)lacto-series	3	1		1			20.0262	999.352	999.41		51.2	10072293376	6.17161	107.3	18.5148	6.17161	0	6.17161	0	999.38		51.3	15810908160	6.72985	139.2	20.1896	6.72985	0	6.72985	0	999.395	51.25	12941600768	6.45073	-0.04287	-42.8978	0.394738	0.0611928
	H4N2	(Neo)lacto-series	4	2					20.0262	1073.39	1073.4		56.8	649168320	0.397766	6.5	1.59106	0.795531	0	0	0	1073.42		56.8	790811584	0.336606	9.3	1.34642	0.673212	0	0	0	1073.41	56.8	719989952	0.367186	-0.02107	-19.6294	0.0432465	0.117778
	H3N1F1S1(2)	(Neo)lacto-series	3	1	1	1			20.0262	1145.41	1145.47		38.8	7949076480	4.87065	87.8	14.6119	4.87065	4.87065	4.87065	0	1145.46		39	12984080384	5.52662	126.5	16.5799	5.52662	5.52662	5.52662	0	1145.47	38.9	10466578432	5.19864	-0.05497	-47.9915	0.463846	0.0892245
	H3N1F1S1(3)	(Neo)lacto-series	3	1	1	1			20.0262	1145.41	1145.53		41.3	1341408000	0.821923	14.1	2.46577	0.821923	0.821923	0.821923	0	1145.43		41.4	2246572032	0.956245	20.5	2.86873	0.956245	0.956245	0.956245	0	1145.48	41.35	1793990016	0.889084	-0.06997	-61.0873	0.0949802	0.106829
	H4N1S1	Globo-series	4	1		1			20.0262	1161.4	1161.45		34	3016476672	1.84829	33.8	7.39316	1.84829	0	1.84829	0	1161.47		34.2	4617381888	1.96537	46.8	7.86148	1.96537	0	1.96537	0	1161.46	34.1	3816929280	1.90683	-0.05507	-47.4167	0.0827891	0.0434171
	H3N1S2(1)	Ganglioside	3	1		2			20.0262	1290.45	1290.54	644.77	27.3	984305728	0.603115	12.9	1.80934	0.603115	0	1.20623	0	1290.48	644.74	27.8	1515653248	0.645132	17.1	1.9354	0.645132	0	1.29026	0	1290.51	27.55	1249979488	0.624123	-0.06247	-48.4096	0.0297106	0.0476037
	H4N2S1(2)	(Neo)lacto-series	4	2		1			20.0262	1364.48	1364.51		62.8	565977856	0.346792	10.3	1.38717	0.693585	0	0.346792	0	1364.53		62.9	1165714944	0.496182	14.1	1.98473	0.992364	0	0.496182	0	1364.52	62.85	865846400	0.421487	-0.03567	-26.1417	0.105635	0.250623
	H5N3(1)	(Neo)lacto-series	5	3					20.0262	1438.52	1438.64	718.82	59.9	865425152	0.530273	6.8	2.65137	1.59082	0	0	0	1438.6	718.8	60.1	810018304	0.344781	9.7	1.72391	1.03434	0	0	0	1438.62	60	837721728	0.437527	-0.09887	-68.7303	0.131163	0.299781
	H5N3S1(2)	(Neo)lacto-series	5	3		1			20.0262	1729.62	1729.7	864.35	63.8	762181888	0.467013	13.2	2.33506	1.40104	0	0.467013	0	1729.7	864.35	63.9	1434135424	0.610434	18.3	3.05217	1.8313	0	0.610434	0	1729.7	63.85	1098158656	0.538723	-0.08347	-48.2593	0.101414	0.188249
														163203686304	100		2.25392	0.236305	0.0640688	1.04429	0.00223164				234936905792	100		2.2783	0.257983	0.0715752	1.05125	0.00438245				100

## Sheet: S-3.6 HCT15
Supplementary Table S-3.6 GSL glycans present in HCT15 cell line, retention times (min), peak areas, relative abundances with standard deviation and relative standard deviation (CV), and calculations of monosaccharide average compositions for each technical replicate.
			162.053	203.079	146.058	291.095	307.083	-1.00727
Composition		Family	H	N	F	S	G	H+	Reduced Reducing end mass	Theoretical	Technical replicate 1 (HCT15 P23)										Technical replicate 2 (HCT15 P23)										Technical replicate 1 (HCT15 P24)										Technical replicate 2 (HCT15 P24)
										[M-H]1-	[M-H]1- obv.	RT (min)	Peak area	Rel. peak area (%)	S/N	H	N	F	S	G	[M-H]1- obv.	RT (min)	Peak area	Rel. peak area (%)	S/N	H	N	F	S	G	[M-H]1- obv.	RT (min)	Peak area	Rel. peak area (%)	S/N	H	N	F	S	G	[M-H]1- obv.	RT (min)	Peak area	Rel. peak area (%)	S/N	H	N	F	S
	H2S1	Ganglioside	2			1			20.0262	634.22	634.28	35.8	1481193088	4.15255	15.6	8.30511	0	0	4.15255	0	634.28	35.5	1251413120	3.94282	9.8	7.88565	0	0	3.94282	0	634.24	35.8	918280000	4.08632	7.9	8.17265	0	0	4.08632	0	634.28	35.8	1094578432	5.13232	9.1	10.2646	0	0	5.13232
	H3N1(1)	Globo-series	3	1					20.0262	708.257	708.3	29.8	2620335360	7.34616	23.8	22.0385	7.34616	0	0	0	708.34	29.5	2021150464	6.36803	16.9	19.1041	6.36803	0	0	0	708.3	29.9	2479463168	11.0335	19	33.1006	11.0335	0	0	0	708.32	29.9	2337651200	10.9609	18.7	32.8827	10.9609	0	0
	H3N1(2)	(Neo)lacto-series							20.0262	19.0189	708.34	43.3	2572166144	7.21112	23	0	0	0	0	0	708.31	43	1578290176	4.97272	13.8	0	0	0	0	0	708.32	43.3	1133725440	5.04505	9	0	0	0	0	0	708.3	43.2	779341248	3.65422	9	0	0	0	0
	H3N1F1(3)	(Neo)lacto-series	3	1	1				20.0262	854.315	854.39	47.7	10713453568	30.0354	96.1	90.1061	30.0354	30.0354	0	0	854.39	47.4	9570965504	30.1552	79.8	90.4657	30.1552	30.1552	0	0	854.39	47.6	6752238080	30.0473	65	90.1419	30.0473	30.0473	0	0	854.39	47.6	5954547200	27.92	55.4	83.76	27.92	27.92	0
	H3N1F2(2)	(Neo)lacto-series	3	1	2				20.0262	1000.37	1000.42	41.7	3422567168	9.59524	29.8	28.7857	9.59524	19.1905	0	0	1000.43	41.4	2922738688	9.20867	24.1	27.626	9.20867	18.4173	0	0	1000.42	41.7	1683734656	7.49258	16.7	22.4777	7.49258	14.9852	0	0	1000.42	41.6	1786657024	8.37737	12.4	25.1321	8.37737	16.7547	0
	H4N2	(Neo)lacto-series	4	2					20.0262	1073.39	1073.41	56.8	2754657536	7.72274	21.5	30.891	15.4455	0	0	0	1073.4	56.7	2022030592	6.37081	16.9	25.4832	12.7416	0	0	0	1073.45	56.7	1453031040	6.46595	12.4	25.8638	12.9319	0	0	0	1073.42	56.8	1268598912	5.94827	11.3	23.7931	11.8965	0	0
	H4N2F1(7)	(Neo)lacto-series	4	2	1				20.0262	1219.45	1219.49	57.6	8952542208	25.0986	66	100.395	50.1973	25.0986	0	0	1219.51	57.5	8811137024	27.7612	72.4	111.045	55.5225	27.7612	0	0	1219.51	57.5	4944955904	22.0049	56.2	88.0197	44.0099	22.0049	0	0	1219.51	57.5	5925224960	27.7825	52.6	111.13	55.565	27.7825	0
	H4N2F2(3)	(Neo)lacto-series	4	2	2				20.0262	1365.5	1365.57	47.8	3152528128	8.83818	29.2	35.3527	17.6764	17.6764	0	0	1365.54	47.6	3561276928	11.2205	31.8	44.882	22.441	22.441	0	0	1365.56	47.8	3106606848	13.8243	33.5	55.2973	27.6486	27.6486	0	0	1365.53	47.8	2180576512	10.2244	25.8	40.8976	20.4488	20.4488	0
													35669443200	100		3.15874	1.30296	0.920008	0.0415255	0			31739002496	100		3.26492	1.36437	0.987748	0.0394282	0			22472035136	100		3.23074	1.33164	0.94686	0.0408632	0			21327175488	100		3.2786	1.35169	0.929061	0.0513232
[truncated: 19 more columns]

## Sheet: S-3.7 SW620
Supplementary Table S-3.7 GSL glycans present in SW620 cell line, retention times (min), peak areas, relative abundances with standard deviation and relative standard deviation (CV), and calculations of monosaccharide average compositions for each technical replicate.
			162.053	203.079	146.058	291.095	307.083	-1.00727
Composition		Family	H	N	F	S	G	H+	Reduced Reducing end mass	Theoretical	Technical replicate 1											Technical replicate 2											Average
										[M-H]1-	[M-H]1- obv.	[M-2H]2- obv.	RT (min)	Peak area	Rel. peak area (%)	S/N	H	N	F	S	G	[M-H]1- obv.	[M-2H]2- obv.	RT (min)	Peak area	Rel. peak area (%)	S/N	H	N	F	S	G	[M-H]1- obv	RT avg (min)	Peak area	Rel. peak area (%)	m/z error	ppm error	SD (%)	CV (%)
	H3N1 (2)	(Neo)lacto-series	3	1					20.0262	708.257	708.31		42.4	1561638656	6.59959	32.8	19.7988	6.59959	0	0	0	708.33		42.8	1719201280	6.76489	25	20.2947	6.76489	0	0	0	708.32	42.6	1640419968	6.68224	-0.06327	-89.332	0.116885	0.0174919
	H2N1S1	Ganglioside	2	1		1			20.0262	837.299	837.35		25.9	2038967168	8.61682	45.3	17.2336	8.61682	0	8.61682	0	837.35		26.4	2402700800	9.4544	35.6	18.9088	9.4544	0	9.4544	0	837.35	26.15	2220833984	9.03561	-0.05067	-60.516	0.592261	0.0655474
	H3N1F1(1)	(Neo)lacto-series	3	1	1				20.0262	854.315	854.36		35	513490240	2.17005	13.5	6.51014	2.17005	2.17005	0	0	854.38		35.4	494285824	1.94497	8.5	5.8349	1.94497	1.94497	0	0	854.37	35.2	503888032	2.05751	-0.05537	-64.8122	0.159154	0.0773528
	H3N1F1(2)	(Neo)lacto-series	3	1	1				20.0262	854.315	854.38		41.7	606746752	2.56415	16.5	7.69246	2.56415	2.56415	0	0	854.4		42.1	878556608	3.45704	14.1	10.3711	3.45704	3.45704	0	0	854.39	41.9	742651680	3.0106	-0.07537	-88.2228	0.631364	0.209714
	H3N1F1(3)	(Neo)lacto-series	3	1	1				20.0262	854.315	854.34		46.6	596989440	2.52292	23.1	7.56876	2.52292	2.52292	0	0	854.39		47.1	749796736	2.95038	11.9	8.85114	2.95038	2.95038	0	0	854.365	46.85	673393088	2.73665	-0.05037	-58.9595	0.30226	0.110449
	H3N1S1(1)	Ganglioside	3	1		1			20.0262	999.352	999.39		26.9	768222272	3.24656	13.7	9.73968	3.24656	0	3.24656	0	999.36		27.5	1015106432	3.99435	10.4	11.983	3.99435	0	3.99435	0	999.375	27.2	891664352	3.62045	-0.02287	-22.8848	0.528765	0.146049
	H3N1S1(3)	(Neo)lacto-series	3	1		1			20.0262	999.352	999.38		42.6	2289050368	9.67369	41.4	29.0211	9.67369	0	9.67369	0	999.36		43	3376081088	13.2846	30.8	39.8537	13.2846	0	13.2846	0	999.37	42.8	2832565728	11.4791	-0.01787	-17.8816	2.55327	0.222428
	H3N1S1(5)	(Neo)lacto-series	3	1		1			20.0262	999.352	999.41		47.1	2938892032	12.42	50.8	37.2599	12.42	0	12.42	0	999.4		47.5	2473489152	9.73295	29.4	29.1988	9.73295	0	9.73295	0	999.405	47.3	2706190592	11.0765	-0.05287	-52.9043	1.90001	0.171536
	H3N1S1(6)	(Neo)lacto-series	3	1		1			20.0262	999.352	999.38		51.3	1280580096	5.41182	21.2	16.2355	5.41182	0	5.41182	0	999.4		51.8	1287545984	5.06637	13	15.1991	5.06637	0	5.06637	0	999.39	51.55	1284063040	5.2391	-0.03787	-37.8946	0.244269	0.0466243
	H3N2F1(1)	(Neo)lacto-series	3	2	1				20.0262	1057.39	1057.43		35.5	5943524352	25.1177	91.6	75.3532	50.2355	25.1177	0	0	1057.44		35.9	7150295040	28.1357	70.6	84.4072	56.2715	28.1357	0	0	1057.43	35.7	6546909696	26.6267	-0.04097	-38.7462	2.13404	0.0801464
	H4N2	(Neo)lacto-series	4	2					20.0262	1073.39	1073.4		55.6	1236710528	5.22642	28.4	20.9057	10.4528	0	0	0	1073.37		56	1186458112	4.6686	17.3	18.6744	9.3372	0	0	0	1073.38	55.8	1211584320	4.94751	0.00393	3.6613	0.394441	0.0797252
	H3N1F1S1(2)	(Neo)lacto-series	3	1	1	1			20.0262	1145.41	1145.48		39	1086859008	4.59314	21.9	13.7794	4.59314	4.59314	4.59314	0	1145.42		39.3	1023271680	4.02648	12.7	12.0794	4.02648	4.02648	4.02648	0	1145.45	39.15	1055065344	4.30981	-0.03997	-34.8958	0.400692	0.0929722
	H4N3F1	(Neo)lacto-series	4	3	1				20.0262	1422.53	1422.55		45	2800977920	11.8371	59.4	47.3485	35.5114	11.8371	0	0	1422.58		45.5	1656783488	6.51929	21.8	26.0771	19.5579	6.51929	0	0	1422.57	45.25	2228880704	9.17821	-0.03877	-27.2543	3.76028	0.409697
														23662648832	100		3.08447	1.54018	0.488051	0.43962	0				25413572224	100		3.01733	1.45843	0.470339	0.455591	0			24538110528	100

[truncated: 23 more sheets: S-3.8 SW48, S-3.9 SW480, S-3.10 HCT116, S-3.11 DLD-1, S-3.12 RKO , S-3.13 SW837, S-3.14 LOVO, S-3.15 Caco-2, S-3.16 LS174T, S-3.17 WiDr , S-3.18 LS180 , S-3.19 HT29, S-3.20 SW1463, S-3.21 SW1116, S-3.22 SW948, S-4, S-5, S-6, S-7, S-8 …]
